# Supplementary material for: Easy Diameter Tuning of Silicon Nanowires with Low-Cost SnO2-Catalyzed Growth for Lithium-Ion Batteries
Source: Nanomaterials (Basel). 2022 Jul 28;12(15):2601. doi: 10.3390/nano12152601 (PMC9370699; doi:10.3390/nano12152601)
Supplement: Supplementary file 1 [file nanomaterials-12-02601-s001.zip]

Archive with 1 entries (1 files):
- nanomaterials-1813010-supplementary.pdf
